# Supplementary material for: Association of Upper Lip Morphology Characteristics with Sagittal and Vertical Skeletal Patterns: A Cross Sectional Study
Source: Diagnostics (Basel). 2021 Sep 18;11(9):1713. doi: 10.3390/diagnostics11091713 (PMC8471513; doi:10.3390/diagnostics11091713)
Supplement: Supplementary file 1 [file diagnostics-11-01713-s001.zip]

Archive with 6 entries (4 files):
- diagnostics-1359430-supplementary/
- diagnostics-1359430-supplementary/Supplementary Materials/
- diagnostics-1359430-supplementary/Supplementary Materials/Table s1.pdf
- diagnostics-1359430-supplementary/Supplementary Materials/Table s2.pdf
- diagnostics-1359430-supplementary/Supplementary Materials/Table s3.pdf
- diagnostics-1359430-supplementary/Supplementary Materials/Table s4.pdf
